# Supplementary material for: Complete Genome Sequence of Acidithiobacillus ferrooxidans YNTRS-40, a Strain of the Ferrous Iron- and Sulfur-Oxidizing Acidophile
Source: Microorganisms. 2019 Dec 18;8(1):2. doi: 10.3390/microorganisms8010002 (PMC7023503; doi:10.3390/microorganisms8010002)
Supplement: Supplementary file 1 [file microorganisms-08-00002-s001.zip]

Archive with 3 entries (2 files):
- microorganisms-660572-supplementary/
- microorganisms-660572-supplementary/Supplementary information.docx
- Supplementary information.docx
